# Supplementary material for: Membrane-Associated Ubiquitin Ligase RING Finger Protein 152 Orchestrates Melanogenesis via Tyrosinase Ubiquitination
Source: Membranes (Basel). 2024 Feb 1;14(2):43. doi: 10.3390/membranes14020043 (PMC10890620; doi:10.3390/membranes14020043)
Supplement: Supplementary file 1 [file membranes-14-00043-s001.zip]

Archive with 3 entries (3 files):
- Supplementary Figures/.DS_Store
- Supplementary Figures/Figs. S1 and S2.pdf
- Supplementary Figures/Table S1.xlsx
