# Supplementary material for: Membrane-Associated Ubiquitin Ligase RING Finger Protein 152 Orchestrates Melanogenesis via Tyrosinase Ubiquitination
Source: Membranes (Basel). 2024 Feb 1;14(2):43. doi: 10.3390/membranes14020043 (PMC10890620; doi:10.3390/membranes14020043)
Supplement: Supplementary file 1 [file membranes-14-00043-s001.zip › Supplementary Figures/Table S1.xlsx]

## Sheet: Tyrosinase (5)
Table S1. E3 ubiquitin ligases with higher affinity for tyrosinase in the presence of inulavosin.
		E3 binding assay result to V5-tyrosinase			Predicted Localization *	Predicted Number of Transmembrane Domains *
		Sample/Mock		Inulavosin/DMSO
Symbol	rank	DMSO	Inulavosin
RNF152	1	16.6514	22.1284	1.32893	Lysosome	1
VPS41	2	17.9914	20.9741	1.16579	Cytosol, lysosome, Golgi, endosome	0
RNF41	3	17.8367	20.551	1.15217	Cytosol	0
ZNF598	4	16.431	18.5172	1.12697	Cytosol	0
TRIM21	5	19.8226	21.7258	1.09601	Cytosol, nucleus	0
TRAF7	6	21.3173	23.25	1.09066	Plasma membrane	0
TRIM43	7	17.8125	19.2188	1.07895	Cytosol, nucleus	0
TRIM9	8	23.531	25.3274	1.07634	Cytoskelton, cytosol	0
TRAF6	9	24.1828	25.914	1.07159	Cytosol, endosome, nucleous, plasma membrane	0
RBX1	10	16.4545	17.5537	1.0668	Cytosol, nucleus	0
PDZRN3	11	24.0083	25.3388	1.05542	Cytosol, nucleus	0
RNF144A	12	23.4587	24.7156	1.05358	Golgi, plasma membrane	1
LINCR	13	34.5259	36.3534	1.05293	Cytosol	0
TRAF2	14	19.8943	20.9268	1.0519	Cytosol	0
TRIM15	15	26.4951	27.8447	1.05093	Cytosol, nucleus	0
LNX2	16	16.281	17.0248	1.04569	Cytosol	0
RNF182	17	19.2523	20.0901	1.04352	Nucleous	0
TRIM10	18	25.3964	26.4775	1.04257	Nucleous	0
ZNRF1	19	18.1455	18.8455	1.03858	Cytosol	0
RBBP6	20	38.1681	39.5929	1.03733	Cytoskelton, cytosol, nucleus	0
PEX10	21	22.4519	23.2788	1.03683	Peroxisome	1
TRAF5	22	17.2891	17.9141	1.03615	Cytosol	0
MEX3B	23	31.9821	33.0982	1.0349	Cytosol, nucleus	0
MIB2	24	33.192	34.32	1.03398	Cytosol	0
PCGF1	25	17.9478	18.5478	1.03343	Nucleous	0
RNF38	26	63.9737	66.0702	1.03277	Nucleous	0
RNF6	27	21.4505	22.1532	1.03276	Nucleous	0
RNF125	28	15.062	15.5504	1.03242	Endoplasmic reticulum, Golgi	0
RNF115	29	36.7069	37.8966	1.03241	Cytosol	0
PPIL2	30	23.4513	24.1858	1.03132	Cytosol	0
RNF126	31	38.4627	39.6418	1.03066	Cytosol, nucleus	0
TRIM4	32	24.4194	25.129	1.02906	Cytosol	0
RNF138	33	18.036	18.5586	1.02897	Nucleous	0
NFXL1	34	25.0517	25.7414	1.02753	Nucleous	0
RNF32	35	47.2981	48.5192	1.02582	Endosome	0
RNF40	36	16.7358	17.1132	1.02255	Endosome	0
RNF12	37	49.3406	50.442	1.02232	Cytosol, nucleus	0
MARCH3	38	21.4679	21.8716	1.0188	Endosome, lysosome	2
RNF180	39	16.3333	16.6	1.01633	Endoplasmic reticulum, nucleus	1
RNF8	40	23.0086	23.3448	1.01461	Cytosol, nucleus	0
RFWD2	41	17.0496	17.2893	1.01406	Cytosol, nucleus	0
CHFR	42	27.0877	27.3509	1.00972	Nucleous	0
RNF175	43	27.9528	28.0849	1.00472	Endoplasmic reticulum, Golgi	5
ANKIB1	44	28.6214	28.6357	1.0005	Cytosol	0
					*Predictions were obtained from the following sites; GeneCard: "https://www.genecards.org (25 November 2023)" Uniprote: "https://www.uniprot.org (25 November 2023)"
